# Supplementary material for: Acaricidal Activity of Bufadienolides Isolated from Drimia pancration against Tetranychus urticae, and Structural Elucidation of Arenobufagin-3-O-α-L-rhamnopyranoside
Source: Plants (Basel). 2022 Jun 21;11(13):1629. doi: 10.3390/plants11131629 (PMC9268777; doi:10.3390/plants11131629)
Supplement: Supplementary file 1 [file plants-11-01629-s001.zip]

Archive with 1 entries (1 files):
- plants-1733089-supplementary.pdf
